# Supplementary material for: Aerobic exercise, but not isometric handgrip exercise, improves endothelial function and arterial stiffness in patients with myocardial infarction undergoing coronary intervention: a randomized pilot study
Source: BMC Cardiovasc Disord. 2021 Feb 17;21:101. doi: 10.1186/s12872-021-01849-2 (PMC7887833; doi:10.1186/s12872-021-01849-2)
Supplement: Supplementary file 1 — Additional file 1. The dataset supporting the results and conclusions of this article. [file 12872_2021_1849_MOESM1_ESM.xls]

## Sheet: Tables
ID	group	gender	age	ethnicity	education	fam history	SAH	stress level	physical activity level	body W	height	BMI	waist circumference		DMT2	Klip	alcohol use	smoking	HR rest	TC	HDL	LDL	glucose	TRG	creatinine	uPCR	TSH	uric acid	ejection fraction	RPE	EDV	ESV	left atrium	diastolic dysfunction	pulmonary pressure	left ventricular mass	carotid artery status	atherosclerotic plaque
1	2	1	48	1	5	1	2	1	1	118	1.82	35.62	112	2	1	I	2	2	58	201	39	105	102	289	0.79	0.1	2.09	5.6	51	1	4.1	2.8	3.8	0	1	52	2	1
2	2	1	59	1	1	1	1	2	1	75	1.65	27.55	85	2	2	I	2	2	60	218	38	114	117	327	0.68	0.33	2.28	7.9	58	2	4.7	3.1	3.8	1	1	111	4	1
3	2	1	58	1	4	1	2	1	1	76	1.69	26.61	86	1	1	I	2	1	61	203	35	138	91	148	0.92	0.24	1.28	4.7	61	2	4.7	3.3	3.6	1	1	79	1	2
4	2	1	51	1	1	1	1	1	1	60	1.66	21.77	87	2	1	i	2	2	62	215	51	137	111	132	1.08	0.12	1.44	5	54	1	5.1	2.7	3.3	1	1	89	1	2
5	2	2	55	1	3	1	2	1	2	56	1.68	19.84	88	2	2	II	2	1	63	91	39	25	85	53	0.9	0.14	5.6	6.4	57	2	4.7	3	3.7	0	1	82	2	1
6	1	1	63	1	4	1	1	1	2	94	1.82	28.38	89	1	2	I	1	1	64	96	35	41	108	96	0.87	0.3	2.3	4.7	47	1	5.4	3.9	3.8	1	1	119	2	1
7	2	1	58	1	4	2	1	1	1	71	1.55	29.55	90	2	1	II	2	2	65	218	44	152	109	580	1.35	0.17	2.78	10.5	45	2	5.1	3.3	3.9	1	1	97	3	1
8	2	1	37	1	5	2	2	1	2	95	1.81	29	91	2	1	II	2	2	66	138	25	93	100	315	1.09	0.1	3.54	6.6	53	1	5.4	2.8	3.8	1	1	99	1	2
9	1	1	55	1	1	1	1	1	1	83	1.75	27.1	92	1	2	II	2	1	67	156	31	101	222	116	1.19	0.49	1.98	9.1	71	2	4.7	2.9	3.2	1	1	77	1	1
10	1	2	58	1	5	1	1	1	2	72	1.63	27.1	93	2	2	II	2	2	68	147	47	73	100	135	0.79	0.11	3.99	5	55	1	4.2	2.6	3	0	1	68	1	1
11	1	1	71	2	4	1	1	1	2	90	1.71	30.78	94	2	2	I	2	1	69	240	30	172	118	187	1.1	0.17	2.39	6.5	53	2	5.4	3.5	4	1	1	107	1	1
12	1	1	59	1	4	1	1	1	1	67	1.56	27.53	95	1	1	I	2	2	70	226	45	127	114	266	0.83	0.2	2.3	5.9	50	1	4.3	3.2	4	3	1	88	3	1
13	1	1	58	1	4	1	1	1	2	75	1.72	25.35	96	2	2	I	1	1	71	122	48	56	92	89	1.09	0.13	3.9	3.4	53	2	4.7	3	3.8	1	1	86	2	1
14	1	1	37	1	4	2	2	1	1	76	1.6	29.69	97	2	2	IV	1	2	72	158	52	73	81	163	0.77	0.1	4.95	4.8	48	2	5.3	3.2	3.5	1	1	86	1	2
15	1	1	60	1	5	1	1	1	2	77	1.58	30.84	98	1	1	II	2	1	73	136	47	65	103	118	0.92	0.1	3.76	4.2	48	2	5.4	4	4	1	1	66	3	1
16	1	1	58	2	1	1	2	1	1	78	1.65	28.65	99	2	2	I	1	1	74	193	69	99	120	124	0.98	1.26	1.61	6.7	70	2	4.1	2.5	3.1	0	1	62	1	2
17	1	1	67	1	2	1	1	1	1	79	1.6	30.86	100	2	1	I	1	1	75	176	46	109	101	137	0.96	1.38	3.9	5.5	58	2	4.5	2.5	3.1	1	2	75	2	1
18	2	2	56	1	1	1	1	1	2	80	1.55	33.3	101	2	1	I	2	1	76	180	76	78	122	128	0.61	0.78	2.34	5.5	47	2	5.2	3.5	3.9	1	3	136	2	1
19	2	1	74	1	4	1	1	1	1	81	1.73	27.06	102	1	2	I	2	1	77	163	64	74	137	122	1.3	0.1	1.61	4.6	59	2	5.6	3.9	4.4	2	1	105	2	1
20	2	1	64	1	3	1	1	1	1	82	1.58	32.85	103	2	2	I	1	2	78	143	59	62	111	106	0.9	1.2	0.35	3.4	74	1	4	2.4	3.8	1	1	99	2	1

## Sheet: PWV-FMD
ID	group	moment	PWV	cSBP	cDBP	SBP	DBP	PVR	basal diameter	HR diameter	%FMD	FMD/basal diameter	AIX75
1	2	1	7.3	141	93	136	92	1.03					0.05
1	2	2	7.2	142	93	137	92	1.1					0.04
2	2	1	8	125	93	121	92	1.2	4.086	3.821	-6.5	-1.587	0.05
2	2	2	8.1	123	94	118	92	1.13	3.802	4.301	13.1	3.452	0.04
3	2	1	7.4	130	65	104	63	1.5	4.802	5.23	8.9	1.856	0.05
3	2	2	7.4	127	95	106	68	0.93	3.351	3.625	8.2	2.44	-0.03
4	2	1	7.6	136	97	137	96	1.4	3.213	3.4	5.8	1.811	0.17
4	2	2	7.5	137	96	134	96	1.23	3.134	3.245	3.5	1.13	0.06
5	2	1	8	167	105	142	94	1.43	4.492	4.468	-0.5	-0.119	0.18
5	2	2	9.1	197	97	175	107	2.1	3.978	4.025	1.2	0.299	0.24
6	1	1	7.9	106	68	102	67	1	4.449	4.702	5.7	1.278	0.12
6	1	2	7.9	95	98	98	69	1.26	3.804	4.453	17.1	4.485	0.27
7	2	1	8.2	139	83	131	82	1.23	4.07	4.185	2.8	0.694	0
7	2	2	8.1	123	99	121	83	1.3	3.952	4	1.2	0.307	0.19
8	2	1	5.6	124	78	115	76	1.07	5.213	5.3	1.7	0.32	0.04
8	2	2	5.7	119	100	116	81	1.23	4.746	4.994	5.2	1.101	0.05
9	1	1	7.5	115	101	113	80	1.16	4.316	4.568	5.8	1.353	0.06
9	1	2	7.4	111	82	109	82	1.13	4.204	4.67	11.1	2.637	0.09
10	1	1	7.9	119	80	115	79	1.4	4.545	4.686	3.1	0.683	0.37
10	1	2	8	115	102	110	72	1.03	4.388	4.402	0.35	0.073	0.22
11	1	1	10.1	155	118	135	86	1.56	4.885	4.95	1.3	0.272	-0.04
11	1	2	7	135	96	119	73	0.8	5.083	5.09	0.1	0.027
12	1	1	8.2	139	83	131	82	1.13	4.048	4.306	6.4	1.574	0
12	1	2	8.1	123	84	121	70	0.95	3.907	4.182	7	1.802	0.19
13	1	1	9.1	165	112	157	111	1.45	4.491	4.457	-0.8	-0.169	0.02
13	1	2	8.4	135	104	126	103	1.46	5.458	6.457	18.3	3.354	0.19
14	1	1	5	99	67	96	67	0.96	4.602	4.875	5.9	1.289	0
14	1	2	5.3	105	65	105	65	0.93	4.654	4.704	1.1	0.231	0.19
15	1	1	8.9	118	69	110	68	1.06	4.365	4.532	3.8	0.876	0.14
15	1	2	7.8	113	72	105	71	0.93	4.266	4.58	7.4	1.725	0.11
16	1	1	7.9	136	85	121	83	1.43	3.941	4.08	3.5	0.895	0.24
16	1	2	7.7	121	75	115	73	0.93	4.177	4.493	7.6	1.811	0
17	1	1	10.1	182	78	146	74	1.56	4.978	5.289	6.2	1.255	0.28
17	1	2	8.9	132	70	127	68	0.96	4.907	5.862	19.5	3.966	0.17
18	2	1	7.5	128	55	111	53	1.03	4.969	5.086	2.4	0.474	0.12
18	2	2	7.5	128	67	115	66	0.96	5.008	5.2	3.8	0.766	0.08
19	2	1	11.6	168	91	154	89	1.17	5.266	5.32	1	0.195	0.24
19	2	2	11	141	91	139	87	1.33	4.679	4.64	-0.8	-0.178	0.26
20	2	1	8.9	149	92	124	75	1.13	3.759	4.45	18.4	4.89	0.18
20	2	2	8.9	149	91	124	75	1.3	3.931	4.422	12.5	3.177	0.18
